# Supplementary material for: Anatomical insights into the vascular layout of the barley rachis: implications for transport and spikelet connection
Source: Ann Bot. 2024 Feb 26;133(7):983–96. doi: 10.1093/aob/mcae025 (PMC11089264; doi:10.1093/aob/mcae025)
Supplement: mcae023_suppl_Supplementary_infornation_Video [file mcae023_suppl_supplementary_infornation_video.zip]

Archive with 2 entries (1 files):
- mcae023_suppl_Supplementary_infornation_Video/
- mcae023_suppl_Supplementary_infornation_Video/aob-23755-s02.mp4
